# Supplementary material for: Artificial Intelligence and Digital Tools Across the Hepato-Pancreato-Biliary Surgical Pathway: A Systematic Review
Source: J Clin Med. 2025 Sep 15;14(18):6501. doi: 10.3390/jcm14186501 (PMC12470296; doi:10.3390/jcm14186501)
Supplement: Supplementary file 1 [file jcm-14-06501-s001.zip]

Archive with 2 entries (2 files):
- Supplementary Table S1. PRISMA 2020 checklist.pdf
- Supplementary Table S2. Complete list of studies.pdf
